# Supplementary material for: Are there subgroups of chronic fatigue syndrome? An exploratory cluster analysis of biological markers
Source: J Transl Med. 2021 Jan 30;19:48. doi: 10.1186/s12967-021-02713-9 (PMC7847574; doi:10.1186/s12967-021-02713-9)
Supplement: Supplementary file 1 — Additional file 1. Initial correlation analyses of all variables considered for hierarchical cluster analysis. [file 12967_2021_2713_MOESM1_ESM.xlsx]

## Sheet: Correlations Endo
Correlations
		Plasma norepinephrine (pmol/L), at baseline (week 0)	Plasma epinephrine (pmol/L), at baseline (week 0)	Plasma cortisol (nmol/L), at baseline (week 0)	Plasma ACTH (pmol/L), at baseline (week 0)	Plasma TSH (mU/L), at baseline (week 0)	Plasma free thyroxine (pmol/L), at baseline (week 0)	Serum insuline-like growth factor 1 (nmol/L), at baseline (week 0)	Urine norepinephriene (pmol/L)/Urine creatinine (mmol/L), at baseline	Urine epinephriene (pmol/L)/Urine creatinine (mmol/L), at baseline	Urine cortisol (nmol/L)/Urine creatinine (mmol/L), at baseline
Plasma norepinephrine (pmol/L), at baseline (week 0)	Pearson Correlation	1	0.200313	0.0450568	0.00888569	-0.045135	-0.00672481	-0.00717188	0.0466644	-0.0261411	-0.102319
	Spearmans Correlation		0.132888	0.0639195	0.157208	-0.0132635	-0.0175181	-0.00350744	0.0815216	0.0717379	-0.0890486
Plasma epinephrine (pmol/L), at baseline (week 0)	Pearson Correlation	0.200313	1	-0.076391	-0.0579855	0.0339184	-0.172258	-0.211264	0.0616676	0.117542	0.0861797
	Spearmans Correlation	0.132888		-0.0974956	0.0279456	0.0672401	-0.192514	-0.111896	0.188841	0.103328	0.171626
Plasma cortisol (nmol/L), at baseline (week 0)	Pearson Correlation	0.0450568	-0.076391	1	0.167002	0.0902935	0.324365	0.0963553	-0.12595	-0.202918	-0.16835
	Spearmans Correlation	0.0639195	-0.0974956		0.267712	0.05694	0.311836	0.104187	-0.195263	-0.226424	-0.233479
Plasma ACTH (pmol/L), at baseline (week 0)	Pearson Correlation	0.00888569	-0.0579855	0.167002	1	-0.0850477	-0.0596857	0.269689	-0.0983433	-0.182226	-0.116296
	Spearmans Correlation	0.157208	0.0279456	0.267712		-0.00273086	-0.0601454	0.319501	-0.0725774	-0.267311	-0.162266
Plasma TSH (mU/L), at baseline (week 0)	Pearson Correlation	-0.045135	0.0339184	0.0902935	-0.0850477	1	0.058075	0.0439486	-0.0899404	0.142405	-0.185824
	Spearmans Correlation	-0.0132635	0.0672401	0.05694	-0.00273086		0.0751475	0.0184437	-0.0645298	0.117887	-0.132418
Plasma free thyroxine (pmol/L), at baseline (week 0)	Pearson Correlation	-0.00672481	-0.172258	0.324365	-0.0596857	0.058075	1	-0.00601818	-0.0851901	0.0825469	-0.0647145
	Spearmans Correlation	-0.0175181	-0.192514	0.311836	-0.0601454	0.0751475		-0.028284	-0.119629	0.0691838	-0.103363
Serum insuline-like growth factor 1 (nmol/L), at baseline (week 0)	Pearson Correlation	-0.00717188	-0.211264	0.0963553	0.269689	0.0439486	-0.00601818	1	0.0366989	-0.03948	-0.0451755
	Spearmans Correlation	-0.00350744	-0.111896	0.104187	0.319501	0.0184437	-0.028284		-0.0106799	-0.0571914	-0.108722
Urine norepinephriene (pmol/L)/Urine creatinine (mmol/L), at baseline	Pearson Correlation	0.0466644	0.0616676	-0.12595	-0.0983433	-0.0899404	-0.0851901	0.0366989	1	0.521443	0.310502
	Spearmans Correlation	0.0815216	0.188841	-0.195263	-0.0725774	-0.0645298	-0.119629	-0.0106799		0.393872	0.294622
Urine epinephriene (pmol/L)/Urine creatinine (mmol/L), at baseline	Pearson Correlation	-0.0261411	0.117542	-0.202918	-0.182226	0.142405	0.0825469	-0.03948	0.521443	1	0.38695
	Spearmans Correlation	0.0717379	0.103328	-0.226424	-0.267311	0.117887	0.0691838	-0.0571914	0.393872		0.26273
Urine cortisol (nmol/L)/Urine creatinine (mmol/L), at baseline	Pearson Correlation	-0.102319	0.0861797	-0.16835	-0.116296	-0.185824	-0.0647145	-0.0451755	0.310502	0.38695	1
	Spearmans Correlation	-0.0890486	0.171626	-0.233479	-0.162266	-0.132418	-0.103363	-0.108722	0.294622	0.26273

## Sheet: Correlations Infl
Correlations
		Plasma C-reactive protein (high-sensitive assay, mg/L), at baseline (week 0)	TCC (Terminal Complement Complex) – CAU/mL. Baseline	IL-1β (Interleukin-1 beta) – pg/mL, Baseline	IL-1ra (Interleukin-1 receptor antagonist) – pg/mL, Baseline	IL-2 (Interleukin-2) – pg/mL, Baseline	IL-4 (Interleukin-4) – pg/mL,Baseline	IL-5 (Interleukin-5) – pg/mL, Baseline)	IL-6 (Interleukin-6) – pg/mL, Baseline)	IL-7 (Interleukin-7) – pg/mL, Baseline	IL-8 (Interleukin-8) – pg/mL, Baseline	IL-9 (Interleukin-9) – pg/mL, Baseline	IL-10 (Interleukin-10) – pg/mL, Baseline	IL-12 (Interleukin-12) – pg/mL, Baseline	IL-13 (Interleukin-13) – pg/mL, Baseline	IL-17 (Interleukin-17) – pg/mL, Baseline	FGF (Fibroblast growth factor) – pg/mL, Baseline	INFγ (Interferon gamma) – pg/mL, Baseline	IP-10 (Interferon gamma-induced protein 10; CXCL10) – pg/mL, Baseline	MCP-1 (Monocyte chemotactic protein-1; CCL2) – pg/mL, Baseline	MIP-1α (Macrophage inflammatory protein-1alpha; CCL3) – pg/mL, Baseline	MIP-1β (Macrophage inflammatory protein 1beta; CCL4) – pg/mL, Baseline	PDGF-BB (Platelet-derived growth factor-BB) – pg/mL, Baseline	RANTES (Regulated on activation, normal T-cell expressed and secreted; CCL5) – pg/mL, Baseline	TNFα (Tumor necrosis factor alpha) – pg/mL, Baseline	VEGF (Vascular endothelial growth factor) – pg/mL, Baseline	Blood leucocytes (109 cells/L), at baseline (week 0)	Blood neutrophils (109 cells/L), at baseline (week 0)	Blood lymphocytes (109 cells/L), at baseline (week 0)	Blood monocytes (109 cells/L), at baseline (week 0)	Blood eosinophils (109 cells/L), at baseline (week 0)
Plasma C-reactive protein (high-sensitive assay, mg/L), at baseline (week 0)	Pearson Correlation	1	0.208714	-0.0484889	-0.0449229	-0.0110656	0.0127045	-0.0053685	0.129892	-0.0171501	0.0543747	0.0389477	0.0303841	-0.0326493	-0.00205284	-0.0287405	-0.0442558	0.00656818	0.45687	-0.0104285	-0.0730605	0.125339	-0.0793489	-0.0757744	-0.0430408	0.0246701	0.303558	0.276032	0.168984	0.338695	-0.0897735
	Spearmans' Rho		0.193268	0.0184754	0.0989433	0.0725815	0.0331387	0.04854	0.146335	-0.05634	0.150486	0.0367696	0.0259801	-0.0198621	0.0938207	-0.0558057	0.0794436	0.0483929	0.272398	0.0418857	-0.0303384	0.158605	-0.0375259	0.060351	0.0393523	0.0498247	0.296155	0.37591	0.0346348	0.141787	-0.0393571
TCC (Terminal Complement Complex) – CAU/mL. Baseline	Pearson Correlation	0.208714	1	-0.0451708	-0.0649948	-0.0724292	0.021916	-0.052043	-0.0389891	-0.00206982	0.00826959	-0.0443864	0.00171526	0.0761303	0.0258067	-0.00494419	-0.0670102	-0.0154652	0.0400925	-0.0444377	-0.0532177	-0.0468215	0.0311785	-0.0159906	-0.0715269	-0.00989674	0.0161947	-0.0131136	0.0429462	0.0137219	0.134434
	Spearmans' Rho	0.193268		-0.15855	-0.0697584	-0.121539	-0.0183256	-0.106072	-0.0968243	-0.0251934	-0.121929	-0.0955713	-0.0180435	-0.0645527	0.113716	-0.105467	-0.196926	-0.104145	-0.131085	-0.11827	-0.145658	-0.180358	-0.00796522	-0.14286	-0.130534	-0.0929888	-0.020526	-0.0174041	-0.0731977	-0.0860242	0.0271242
IL-1β (Interleukin-1 beta) – pg/mL, Baseline	Pearson Correlation	-0.0484889	-0.0451708	1	0.705248	0.824323	0.91221	0.878243	0.906186	0.865819	0.78883	0.547099	0.850713	0.350088	0.346164	0.643587	0.890449	0.956941	0.176316	0.641409	0.808824	0.650189	0.756417	0.660425	0.926868	0.831184	-0.0306557	-0.0998049	0.0804277	-0.0561141	0.099149
	Spearmans' Rho	0.0184754	-0.15855		0.905762	0.809839	0.877456	0.902258	0.916145	0.813837	0.821443	0.77428	0.769902	0.831763	0.696175	0.868376	0.931386	0.944647	0.292818	0.586932	0.886899	0.474374	0.747571	0.742071	0.935185	0.8803	0.0176985	-0.0252029	-0.0149669	-0.0580033	0.0910601
IL-1ra (Interleukin-1 receptor antagonist) – pg/mL, Baseline	Pearson Correlation	-0.0449229	-0.0649948	0.705248	1	0.886785	0.676563	0.568924	0.78739	0.533099	0.512704	0.472274	0.691869	0.181318	0.210756	0.38445	0.532415	0.672652	0.0709734	0.656879	0.475243	0.423476	0.513909	0.415725	0.840246	0.573915	0.0791051	-0.0186585	0.184867	0.00600749	0.116668
	Spearmans' Rho	0.0989433	-0.0697584	0.905762		0.851824	0.899864	0.858977	0.885524	0.714612	0.832007	0.841306	0.831009	0.74892	0.718573	0.871696	0.844476	0.91779	0.211368	0.540575	0.747462	0.496121	0.770851	0.708797	0.908795	0.838049	0.0977555	0.049872	0.0393282	-0.0113838	0.159197
IL-2 (Interleukin-2) – pg/mL, Baseline	Pearson Correlation	-0.0110656	-0.0724292	0.824323	0.886785	1	0.835933	0.641536	0.897236	0.606153	0.758034	0.497699	0.791835	0.329499	0.282581	0.60231	0.738727	0.827019	0.17777	0.677034	0.530866	0.655738	0.610351	0.481583	0.889974	0.77881	0.0291525	-0.0311743	0.110941	-0.0202939	0.0696571
	Spearmans' Rho	0.0725815	-0.121539	0.809839	0.851824		0.854607	0.789709	0.842636	0.625601	0.826291	0.783028	0.850948	0.721025	0.717364	0.810618	0.802867	0.857638	0.320425	0.616124	0.616965	0.531393	0.669178	0.639131	0.848507	0.745766	0.0635373	0.0428947	0.013198	-0.00621663	0.0671274
IL-4 (Interleukin-4) – pg/mL,Baseline	Pearson Correlation	0.0127045	0.021916	0.91221	0.676563	0.835933	1	0.795552	0.896512	0.748181	0.881666	0.593715	0.848911	0.393345	0.327124	0.730938	0.86715	0.951371	0.2193	0.627696	0.670338	0.71656	0.808188	0.549475	0.885125	0.872401	-0.0214441	-0.0784181	0.0785218	-0.0824784	0.0899825
	Spearmans' Rho	0.0331387	-0.0183256	0.877456	0.899864	0.854607		0.856904	0.892742	0.700984	0.869351	0.842756	0.837808	0.716952	0.769473	0.874949	0.833282	0.938781	0.244941	0.608016	0.69079	0.501623	0.817182	0.65382	0.899851	0.811271	0.0360653	0.0102647	-0.0095017	-0.0572438	0.106701
IL-5 (Interleukin-5) – pg/mL, Baseline)	Pearson Correlation	-0.0053685	-0.052043	0.878243	0.568924	0.641536	0.795552	1	0.796087	0.872064	0.59354	0.505355	0.835971	0.209152	0.357176	0.463229	0.747644	0.861078	0.192553	0.59282	0.791245	0.50196	0.715967	0.67013	0.802675	0.636141	0.0682972	-0.0329377	0.160325	0.0348412	0.160742
	Spearmans' Rho	0.04854	-0.106072	0.902258	0.858977	0.789709	0.856904		0.861501	0.799131	0.793246	0.759211	0.762155	0.752823	0.728703	0.840348	0.855418	0.898279	0.241188	0.617854	0.804573	0.472787	0.754223	0.719472	0.870422	0.809531	0.0946759	0.0303845	0.0533011	-0.0264811	0.10952
IL-6 (Interleukin-6) – pg/mL, Baseline)	Pearson Correlation	0.129892	-0.0389891	0.906186	0.78739	0.897236	0.896512	0.796087	1	0.753122	0.84291	0.576799	0.849643	0.380058	0.325718	0.719673	0.870585	0.921311	0.340987	0.709632	0.726613	0.707387	0.648947	0.542897	0.932832	0.854217	0.0653558	-0.0295778	0.159593	0.0699636	0.0766597
	Spearmans' Rho	0.146335	-0.0968243	0.916145	0.885524	0.842636	0.892742	0.861501		0.720755	0.867598	0.799045	0.774697	0.784069	0.739101	0.850926	0.886823	0.937108	0.398763	0.639785	0.762016	0.587686	0.728077	0.713325	0.919736	0.841778	0.113942	0.0621811	0.043879	0.0435723	0.079014
IL-7 (Interleukin-7) – pg/mL, Baseline	Pearson Correlation	-0.0171501	-0.00206982	0.865819	0.533099	0.606153	0.748181	0.872064	0.753122	1	0.588789	0.461415	0.774239	0.379791	0.307953	0.502233	0.72814	0.812258	0.105022	0.496482	0.812137	0.390688	0.678354	0.557797	0.77972	0.679811	-0.00265694	-0.10895	0.141989	0.00393073	0.11133
	Spearmans' Rho	-0.05634	-0.0251934	0.813837	0.714612	0.625601	0.700984	0.799131	0.720755		0.59945	0.568339	0.676086	0.834529	0.613596	0.728614	0.707468	0.759256	0.0676805	0.430832	0.791731	0.201177	0.687696	0.555332	0.778225	0.813265	0.0201208	-0.0827517	0.0708046	-0.0115908	0.107664
IL-8 (Interleukin-8) – pg/mL, Baseline	Pearson Correlation	0.0543747	0.00826959	0.78883	0.512704	0.758034	0.881666	0.59354	0.84291	0.588789	1	0.601854	0.6863	0.555987	0.276943	0.903913	0.915125	0.84788	0.295233	0.556708	0.595974	0.79382	0.590459	0.410286	0.766844	0.942926	-0.069959	-0.10328	0.0266273	-0.0864347	0.0308561
	Spearmans' Rho	0.150486	-0.121929	0.821443	0.832007	0.826291	0.869351	0.793246	0.867598	0.59945		0.799863	0.777233	0.714417	0.692022	0.828948	0.876393	0.897943	0.427554	0.628969	0.633007	0.632405	0.643932	0.692959	0.870364	0.764253	0.00168102	-0.0390613	-0.0185843	-0.0596513	0.0958232
IL-9 (Interleukin-9) – pg/mL, Baseline	Pearson Correlation	0.0389477	-0.0443864	0.547099	0.472274	0.497699	0.593715	0.505355	0.576799	0.461415	0.601854	1	0.547393	0.0892876	0.211734	0.701198	0.5923	0.595787	0.183262	0.381355	0.517659	0.422622	0.479186	0.389008	0.611396	0.61446	0.12311	-0.016973	0.218408	0.16064	0.254793
	Spearmans' Rho	0.0367696	-0.0955713	0.77428	0.841306	0.783028	0.842756	0.759211	0.799045	0.568339	0.799863		0.802783	0.647764	0.714556	0.836873	0.787497	0.845261	0.279777	0.566086	0.60452	0.574222	0.725602	0.673396	0.812119	0.725757	0.0582693	-0.031081	0.0382077	0.0181021	0.161077
IL-10 (Interleukin-10) – pg/mL, Baseline	Pearson Correlation	0.0303841	0.00171526	0.850713	0.691869	0.791835	0.848911	0.835971	0.849643	0.774239	0.6863	0.547393	1	0.481176	0.351891	0.521029	0.733311	0.871682	0.278537	0.651378	0.635455	0.61421	0.704009	0.564756	0.838964	0.717401	0.0633691	-0.078629	0.215579	0.0809395	0.159433
	Spearmans' Rho	0.0259801	-0.0180435	0.769902	0.831009	0.850948	0.837808	0.762155	0.774697	0.676086	0.777233	0.802783		0.748076	0.761992	0.830769	0.777642	0.830755	0.193688	0.610213	0.622321	0.508753	0.700995	0.612751	0.806306	0.763089	0.0500976	-0.0428262	0.077778	-0.00693941	0.185192
IL-12 (Interleukin-12) – pg/mL, Baseline	Pearson Correlation	-0.0326493	0.0761303	0.350088	0.181318	0.329499	0.393345	0.209152	0.380058	0.379791	0.555987	0.0892876	0.481176	1	0.237166	0.617316	0.491778	0.359664	0.0435438	0.225357	0.308594	0.341216	0.229672	0.0764944	0.320245	0.627683	-0.0811415	-0.126619	0.0318122	-0.0886925	0.0653943
	Spearmans' Rho	-0.0198621	-0.0645527	0.831763	0.74892	0.721025	0.716952	0.752823	0.784069	0.834529	0.714417	0.647764	0.748076		0.677334	0.788804	0.812318	0.797335	0.294819	0.533559	0.761039	0.405811	0.648085	0.613247	0.797902	0.884628	-0.00614513	-0.118855	0.0461842	-0.0125474	0.166791
IL-13 (Interleukin-13) – pg/mL, Baseline	Pearson Correlation	-0.00205284	0.0258067	0.346164	0.210756	0.282581	0.327124	0.357176	0.325718	0.307953	0.276943	0.211734	0.351891	0.237166	1	0.238412	0.324153	0.337379	0.057096	0.337785	0.302641	0.247425	0.277215	0.293602	0.315091	0.374603	-0.063375	-0.105993	0.0370987	-0.0808854	0.128509
	Spearmans' Rho	0.0938207	0.113716	0.696175	0.718573	0.717364	0.769473	0.728703	0.739101	0.613596	0.692022	0.714556	0.761992	0.677334		0.767009	0.679177	0.759401	0.205943	0.520623	0.56737	0.449453	0.635516	0.498493	0.724751	0.714848	0.00148444	-0.0758865	0.0309458	-0.0680296	0.15291
IL-17 (Interleukin-17) – pg/mL, Baseline	Pearson Correlation	-0.0287405	-0.00494419	0.643587	0.38445	0.60231	0.730938	0.463229	0.719673	0.502233	0.903913	0.701198	0.521029	0.617316	0.238412	1	0.865315	0.671943	0.0942349	0.451112	0.636604	0.635761	0.450224	0.236306	0.63659	0.905318	-0.0761982	-0.142398	0.0849867	-0.0891621	0.0549233
	Spearmans' Rho	-0.0558057	-0.105467	0.868376	0.871696	0.810618	0.874949	0.840348	0.850926	0.728614	0.828948	0.836873	0.830769	0.788804	0.767009		0.870217	0.906291	0.208437	0.617853	0.765408	0.52927	0.767753	0.664688	0.875555	0.828538	0.0502884	-0.0570185	0.0941473	-0.00631355	0.201238
FGF (Fibroblast growth factor) – pg/mL, Baseline	Pearson Correlation	-0.0442558	-0.0670102	0.890449	0.532415	0.738727	0.86715	0.747644	0.870585	0.72814	0.915125	0.5923	0.733311	0.491778	0.324153	0.865315	1	0.885288	0.205758	0.582623	0.813718	0.733425	0.611623	0.599181	0.831127	0.906932	-0.117455	-0.163515	0.0187498	-0.113491	0.0638997
	Spearmans' Rho	0.0794436	-0.196926	0.931386	0.844476	0.802867	0.833282	0.855418	0.886823	0.707468	0.876393	0.787497	0.777642	0.812318	0.679177	0.870217		0.926117	0.402617	0.632273	0.826226	0.610805	0.682628	0.812154	0.912776	0.834308	-0.0244683	-0.065059	-0.0450465	-0.0621952	0.088783
INFγ (Interferon gamma) – pg/mL, Baseline	Pearson Correlation	0.00656818	-0.0154652	0.956941	0.672652	0.827019	0.951371	0.861078	0.921311	0.812258	0.84788	0.595787	0.871682	0.359664	0.337379	0.671943	0.885288	1	0.268837	0.645626	0.723073	0.720054	0.799537	0.632049	0.918278	0.85065	0.0227897	-0.0548886	0.107381	-0.000162261	0.131022
	Spearmans' Rho	0.0483929	-0.104145	0.944647	0.91779	0.857638	0.938781	0.898279	0.937108	0.759256	0.897943	0.845261	0.830755	0.797335	0.759401	0.906291	0.926117		0.292528	0.632975	0.775063	0.531518	0.789637	0.73632	0.951867	0.853788	0.0630007	0.00593518	0.0184164	-0.0164797	0.141385
IP-10 (Interferon gamma-induced protein 10; CXCL10) – pg/mL, Baseline	Pearson Correlation	0.45687	0.0400925	0.176316	0.0709734	0.17777	0.2193	0.192553	0.340987	0.105022	0.295233	0.183262	0.278537	0.0435438	0.057096	0.0942349	0.205758	0.268837	1	0.22666	0.0735747	0.452837	0.117621	0.140228	0.164522	0.211468	0.0527282	0.0530884	-0.0233866	0.286067	-0.133659
	Spearmans' Rho	0.272398	-0.131085	0.292818	0.211368	0.320425	0.244941	0.241188	0.398763	0.0676805	0.427554	0.279777	0.193688	0.294819	0.205943	0.208437	0.402617	0.292528		0.3866	0.181928	0.575625	0.101923	0.326919	0.290027	0.270679	-0.0745275	-0.0648529	-0.151827	0.0189353	-0.0410527
MCP-1 (Monocyte chemotactic protein-1; CCL2) – pg/mL, Baseline	Pearson Correlation	-0.0104285	-0.0444377	0.641409	0.656879	0.677034	0.627696	0.59282	0.709632	0.496482	0.556708	0.381355	0.651378	0.225357	0.337785	0.451112	0.582623	0.645626	0.22666	1	0.497647	0.587501	0.429385	0.415849	0.713199	0.585636	0.0288285	-0.119004	0.236048	0.0238399	0.10173
	Spearmans' Rho	0.0418857	-0.11827	0.586932	0.540575	0.616124	0.608016	0.617854	0.639785	0.430832	0.628969	0.566086	0.610213	0.533559	0.520623	0.617853	0.632273	0.632975	0.3866		0.528604	0.669413	0.444013	0.481768	0.60761	0.580177	0.0765985	-0.0780105	0.201714	0.00325494	0.102926
MIP-1α (Macrophage inflammatory protein-1alpha; CCL3) – pg/mL, Baseline	Pearson Correlation	-0.0730605	-0.0532177	0.808824	0.475243	0.530866	0.670338	0.791245	0.726613	0.812137	0.595974	0.517659	0.635455	0.308594	0.302641	0.636604	0.813718	0.723073	0.0735747	0.497647	1	0.403966	0.537622	0.554016	0.747119	0.679686	-0.10152	-0.184466	0.0639848	-0.0549097	0.111359
	Spearmans' Rho	-0.0303384	-0.145658	0.886899	0.747462	0.616965	0.69079	0.804573	0.762016	0.791731	0.633007	0.60452	0.622321	0.761039	0.56737	0.765408	0.826226	0.775063	0.181928	0.528604		0.367206	0.630723	0.651712	0.79871	0.791262	-0.0278785	-0.11302	-0.00576448	-0.0534688	0.0733823
MIP-1β (Macrophage inflammatory protein 1beta; CCL4) – pg/mL, Baseline	Pearson Correlation	0.125339	-0.0468215	0.650189	0.423476	0.655738	0.71656	0.50196	0.707387	0.390688	0.79382	0.422622	0.61421	0.341216	0.247425	0.635761	0.733425	0.720054	0.452837	0.587501	0.403966	1	0.531373	0.426173	0.612871	0.740904	0.0155276	-0.0249718	0.0635289	0.0398032	0.00721862
	Spearmans' Rho	0.158605	-0.180358	0.474374	0.496121	0.531393	0.501623	0.472787	0.587686	0.201177	0.632405	0.574222	0.508753	0.405811	0.449453	0.52927	0.610805	0.531518	0.575625	0.669413	0.367206		0.323414	0.51181	0.505264	0.462482	0.0350841	-0.0412427	0.0588872	0.0573087	0.0374194
PDGF-BB (Platelet-derived growth factor-BB) – pg/mL, Baseline	Pearson Correlation	-0.0793489	0.0311785	0.756417	0.513909	0.610351	0.808188	0.715967	0.648947	0.678354	0.590459	0.479186	0.704009	0.229672	0.277215	0.450224	0.611623	0.799537	0.117621	0.429385	0.537622	0.531373	1	0.491228	0.686595	0.65434	0.0377868	-0.0371093	0.121927	-0.047829	0.141662
	Spearmans' Rho	-0.0375259	-0.00796522	0.747571	0.770851	0.669178	0.817182	0.754223	0.728077	0.687696	0.643932	0.725602	0.700995	0.648085	0.635516	0.767753	0.682628	0.789637	0.101923	0.444013	0.630723	0.323414		0.60492	0.739786	0.725587	0.0483753	-0.000765671	0.0434331	-0.00633362	0.137078
RANTES (Regulated on activation, normal T-cell expressed and secreted; CCL5) – pg/mL, Baseline	Pearson Correlation	-0.0757744	-0.0159906	0.660425	0.415725	0.481583	0.549475	0.67013	0.542897	0.557797	0.410286	0.389008	0.564756	0.0764944	0.293602	0.236306	0.599181	0.632049	0.140228	0.415849	0.554016	0.426173	0.491228	1	0.585434	0.39186	-0.0616026	-0.053679	-0.0753835	-0.0128608	0.0755846
	Spearmans' Rho	0.060351	-0.14286	0.742071	0.708797	0.639131	0.65382	0.719472	0.713325	0.555332	0.692959	0.673396	0.612751	0.613247	0.498493	0.664688	0.812154	0.73632	0.326919	0.481768	0.651712	0.51181	0.60492		0.734102	0.625197	-0.0302601	-0.00418231	-0.104234	-0.0308306	0.0337852
TNFα (Tumor necrosis factor alpha) – pg/mL, Baseline	Pearson Correlation	-0.0430408	-0.0715269	0.926868	0.840246	0.889974	0.885125	0.802675	0.932832	0.77972	0.766844	0.611396	0.838964	0.320245	0.315091	0.63659	0.831127	0.918278	0.164522	0.713199	0.747119	0.612871	0.686595	0.585434	1	0.802062	0.00648372	-0.0727933	0.115147	-0.0450672	0.126868
	Spearmans' Rho	0.0393523	-0.130534	0.935185	0.908795	0.848507	0.899851	0.870422	0.919736	0.778225	0.870364	0.812119	0.806306	0.797902	0.724751	0.875555	0.912776	0.951867	0.290027	0.60761	0.79871	0.505264	0.739786	0.734102		0.846372	0.0150924	-0.0278848	-0.0251767	-0.0698496	0.104949
VEGF (Vascular endothelial growth factor) – pg/mL, Baseline	Pearson Correlation	0.0246701	-0.00989674	0.831184	0.573915	0.77881	0.872401	0.636141	0.854217	0.679811	0.942926	0.61446	0.717401	0.627683	0.374603	0.905318	0.906932	0.85065	0.211468	0.585636	0.679686	0.740904	0.65434	0.39186	0.802062	1	-0.0446405	-0.111253	0.0840359	-0.0897726	0.112492
	Spearmans' Rho	0.0498247	-0.0929888	0.8803	0.838049	0.745766	0.811271	0.809531	0.841778	0.813265	0.764253	0.725757	0.763089	0.884628	0.714848	0.828538	0.834308	0.853788	0.270679	0.580177	0.791262	0.462482	0.725587	0.625197	0.846372		-0.00233915	-0.0770182	-0.00168816	-0.0911233	0.199293
Blood leucocytes (109 cells/L), at baseline (week 0)	Pearson Correlation	0.303558	0.0161947	-0.0306557	0.0791051	0.0291525	-0.0214441	0.0682972	0.0653558	-0.00265694	-0.069959	0.12311	0.0633691	-0.0811415	-0.063375	-0.0761982	-0.117455	0.0227897	0.0527282	0.0288285	-0.10152	0.0155276	0.0377868	-0.0616026	0.00648372	-0.0446405	1	0.860631	0.575768	0.769238	0.277983
	Spearmans' Rho	0.296155	-0.020526	0.0176985	0.0977555	0.0635373	0.0360653	0.0946759	0.113942	0.0201208	0.00168102	0.0582693	0.0500976	-0.00614513	0.00148444	0.0502884	-0.0244683	0.0630007	-0.0745275	0.0765985	-0.0278785	0.0350841	0.0483753	-0.0302601	0.0150924	-0.00233915		0.838653	0.584653	0.752389	0.355721
Blood neutrophils (109 cells/L), at baseline (week 0)	Pearson Correlation	0.276032	-0.0131136	-0.0998049	-0.0186585	-0.0311743	-0.0784181	-0.0329377	-0.0295778	-0.10895	-0.10328	-0.016973	-0.078629	-0.126619	-0.105993	-0.142398	-0.163515	-0.0548886	0.0530884	-0.119004	-0.184466	-0.0249718	-0.0371093	-0.053679	-0.0727933	-0.111253	0.860631	1	0.096647	0.574338	0.102333
	Spearmans' Rho	0.37591	-0.0174041	-0.0252029	0.049872	0.0428947	0.0102647	0.0303845	0.0621811	-0.0827517	-0.0390613	-0.031081	-0.0428262	-0.118855	-0.0758865	-0.0570185	-0.065059	0.00593518	-0.0648529	-0.0780105	-0.11302	-0.0412427	-0.000765671	-0.00418231	-0.0278848	-0.0770182	0.838653		0.138407	0.549111	0.189543
Blood lymphocytes (109 cells/L), at baseline (week 0)	Pearson Correlation	0.168984	0.0429462	0.0804277	0.184867	0.110941	0.0785218	0.160325	0.159593	0.141989	0.0266273	0.218408	0.215579	0.0318122	0.0370987	0.0849867	0.0187498	0.107381	-0.0233866	0.236048	0.0639848	0.0635289	0.121927	-0.0753835	0.115147	0.0840359	0.575768	0.096647	1	0.513311	0.243419
	Spearmans' Rho	0.0346348	-0.0731977	-0.0149669	0.0393282	0.013198	-0.0095017	0.0533011	0.043879	0.0708046	-0.0185843	0.0382077	0.077778	0.0461842	0.0309458	0.0941473	-0.0450465	0.0184164	-0.151827	0.201714	-0.00576448	0.0588872	0.0434331	-0.104234	-0.0251767	-0.00168816	0.584653	0.138407		0.447714	0.292081
Blood monocytes (109 cells/L), at baseline (week 0)	Pearson Correlation	0.338695	0.0137219	-0.0561141	0.00600749	-0.0202939	-0.0824784	0.0348412	0.0699636	0.00393073	-0.0864347	0.16064	0.0809395	-0.0886925	-0.0808854	-0.0891621	-0.113491	-0.000162261	0.286067	0.0238399	-0.0549097	0.0398032	-0.047829	-0.0128608	-0.0450672	-0.0897726	0.769238	0.574338	0.513311	1	0.105274
	Spearmans' Rho	0.141787	-0.0860242	-0.0580033	-0.0113838	-0.00621663	-0.0572438	-0.0264811	0.0435723	-0.0115908	-0.0596513	0.0181021	-0.00693941	-0.0125474	-0.0680296	-0.00631355	-0.0621952	-0.0164797	0.0189353	0.00325494	-0.0534688	0.0573087	-0.00633362	-0.0308306	-0.0698496	-0.0911233	0.752389	0.549111	0.447714		0.167953
Blood eosinophils (109 cells/L), at baseline (week 0)	Pearson Correlation	-0.0897735	0.134434	0.099149	0.116668	0.0696571	0.0899825	0.160742	0.0766597	0.11133	0.0308561	0.254793	0.159433	0.0653943	0.128509	0.0549233	0.0638997	0.131022	-0.133659	0.10173	0.111359	0.00721862	0.141662	0.0755846	0.126868	0.112492	0.277983	0.102333	0.243419	0.105274	1
	Spearmans' Rho	-0.0393571	0.0271242	0.0910601	0.159197	0.0671274	0.106701	0.10952	0.079014	0.107664	0.0958232	0.161077	0.185192	0.166791	0.15291	0.201238	0.088783	0.141385	-0.0410527	0.102926	0.0733823	0.0374194	0.137078	0.0337852	0.104949	0.199293	0.355721	0.189543	0.292081	0.167953

## Sheet: Correlations Card
Correlations
		Heart rate (beats/min), supine, median of 4 minutes epoch (270 to 30 secs before tilt up). At week 0 (baseline).	Systolic blood pressure (mm Hg), supine.	Diastolic blood pressure (mm Hg), supine	Stroke volume (ml)/BSA, supine	Total peripheral resistance index, supine, calculated TPR/BSA(Du Bois formula = 0,007184 x W^0,425 x H^0,725	RR-variability, LF-power, ms2. Supine	RR-variability, HF-power, ms2. Supine	SBP-variability, LF-power, ms2. Supine	Ratio LF/HFabsRRi	Early-value minus Sup-value	Delta_SBP_0	Delta_DBP_0	Delta_SVi	Delta_TPRI_0	Delta_LFabsRRI_0	Delta_HFabsRRI_0	Delta_LFabsSBP_0	Delta_LFHFabsRRi
Heart rate (beats/min), supine, median of 4 minutes epoch (270 to 30 secs before tilt up). At week 0 (baseline).	Pearson Correlation	1	0.170282	0.3471	-0.520654	0.0535883	-0.538019	-0.545714	-0.114685	0.338714	0.111575	-0.168963	-0.184157	0.160817	-0.15502	0.380396	0.420269	0.0700727	0.162545
	Spearmans' Rho		0.19568	0.350588	-0.484666	0.0679085	-0.661782	-0.750645	-0.131439	0.502184	0.169131	-0.191854	-0.208019	0.15367	-0.141922	0.35046	0.513663	0.215858	0.241814
Systolic blood pressure (mm Hg), supine.	Pearson Correlation	0.170282	1	0.727733	-0.113472	0.0440456	-0.0815095	0.0485788	-0.126726	0.028258	-0.0261274	-0.414892	-0.112465	-0.0157014	-0.0731509	0.0863141	-0.0807279	0.149769	-0.0517166
	Spearmans' Rho	0.19568		0.791653	-0.14289	-0.0239381	-0.060343	-0.0852998	-0.130927	0.0701497	-0.0533081	-0.335641	-0.0959215	0.0739055	-0.144682	-0.00159151	0.0825858	0.163307	-0.0440588
Diastolic blood pressure (mm Hg), supine	Pearson Correlation	0.3471	0.727733	1	-0.34586	0.0848306	-0.346465	-0.216095	-0.150078	0.0677385	-0.0351884	-0.159113	-0.185352	0.236421	-0.261665	0.294982	0.16606	0.182571	0.0542717
	Spearmans' Rho	0.350588	0.791653		-0.322989	0.0733365	-0.314101	-0.285808	-0.119964	0.0984317	0.00133395	-0.212287	-0.144905	0.250083	-0.254815	0.171661	0.208169	0.191905	0.082878
Stroke volume (ml)/BSA, supine	Pearson Correlation	-0.520654	-0.113472	-0.34586	1	-0.24273	0.333876	0.358967	0.11163	-0.282633	-0.0503964	-0.0917949	0.0659869	-0.555407	0.411966	-0.259492	-0.281633	-0.109621	-0.114053
	Spearmans' Rho	-0.484666	-0.14289	-0.322989		-0.248791	0.352324	0.423865	0.0100335	-0.342337	-0.114658	-0.0272095	0.0509745	-0.597378	0.453758	-0.124561	-0.279837	0.0121401	-0.0771076
Total peripheral resistance index, supine, calculated TPR/BSA(Du Bois formula = 0,007184 x W^0,425 x H^0,725	Pearson Correlation	0.0535883	0.0440456	0.0848306	-0.24273	1	0.153985	0.161256	0.157491	0.0626179	-0.1148	0.0199948	-0.201182	0.364326	-0.220661	-0.139972	-0.190944	-0.139934	0.00987926
	Spearmans' Rho	0.0679085	-0.0239381	0.0733365	-0.248791		-0.0701649	-0.062215	0.146861	0.0599085	-0.0857571	0.0306078	-0.190782	0.352462	-0.207865	-0.0289471	-0.0113097	-0.18131	-0.0334602
RR-variability, LF-power, ms2. Supine	Pearson Correlation	-0.538019	-0.0815095	-0.346465	0.333876	0.153985	1	0.857014	0.146207	-0.154297	-0.0469788	0.0412597	-0.00671113	-0.0715045	0.0565452	-0.911808	-0.794869	-0.0715095	-0.217066
	Spearmans' Rho	-0.661782	-0.060343	-0.314101	0.352324	-0.0701649		0.862646	0.236421	-0.29975	0.010218	0.0907931	0.159543	-0.238865	0.159958	-0.680875	-0.748026	-0.243037	-0.196333
RR-variability, HF-power, ms2. Supine	Pearson Correlation	-0.545714	0.0485788	-0.216095	0.358967	0.161256	0.857014	1	0.124085	-0.357052	-0.0102228	0.0202886	-0.0177438	-0.0881219	0.000567675	-0.769756	-0.945406	-0.0648297	-0.194247
	Spearmans' Rho	-0.750645	-0.0852998	-0.285808	0.423865	-0.062215	0.862646		0.167532	-0.713067	-0.029862	0.0927152	0.164249	-0.217599	0.118279	-0.556045	-0.84407	-0.249391	-0.176819
SBP-variability, LF-power, ms2. Supine	Pearson Correlation	-0.114685	-0.126726	-0.150078	0.11163	0.157491	0.146207	0.124085	1	0.0215193	-0.0514205	0.0738392	-0.0283712	0.0241381	0.0446518	-0.0998022	-0.0876154	-0.877109	-0.102357
	Spearmans' Rho	-0.131439	-0.130927	-0.119964	0.0100335	0.146861	0.236421	0.167532		-0.00859572	-0.0421405	0.162546	0.0522586	0.0599009	0.0551302	-0.120159	-0.112671	-0.642062	-0.046004
Ratio LF/HFabsRRi	Pearson Correlation	0.338714	0.028258	0.0677385	-0.282633	0.0626179	-0.154297	-0.357052	0.0215193	1	0.0277846	-0.0253134	-0.112881	0.130622	-0.0723134	0.122302	0.288166	-0.0332187	0.405821
	Spearmans' Rho	0.502184	0.0701497	0.0984317	-0.342337	0.0599085	-0.29975	-0.713067	-0.00859572		0.0597778	-0.0950909	-0.105186	0.111552	-0.0310383	0.107392	0.57023	0.140914	0.0185907
Early-value minus Sup-value	Pearson Correlation	0.111575	-0.0261274	-0.0351884	-0.0503964	-0.1148	-0.0469788	-0.0102228	-0.0514205	0.0277846	1	0.0192388	0.284624	-0.524861	0.121502	-0.0192567	-0.154696	0.00519691	0.40525
	Spearmans' Rho	0.169131	-0.0533081	0.00133395	-0.114658	-0.0857571	0.010218	-0.029862	-0.0421405	0.0597778		-0.0225887	0.215185	-0.471464	0.112159	-0.118041	-0.272133	0.0649869	0.530904
Delta_SBP_0	Pearson Correlation	-0.168963	-0.414892	-0.159113	-0.0917949	0.0199948	0.0412597	0.0202886	0.0738392	-0.0253134	0.0192388	1	0.469485	0.165232	0.183419	0.00288016	-0.0195117	-0.0859141	0.0943293
	Spearmans' Rho	-0.191854	-0.335641	-0.212287	-0.0272095	0.0306078	0.0907931	0.0927152	0.162546	-0.0950909	-0.0225887		0.600976	0.0676354	0.264099	0.0133702	-0.0495137	-0.171957	0.0297005
Delta_DBP_0	Pearson Correlation	-0.184157	-0.112465	-0.185352	0.0659869	-0.201182	-0.00671113	-0.0177438	-0.0283712	-0.112881	0.284624	0.469485	1	-0.30241	0.537846	0.0419227	-0.0251168	-0.026455	0.030724
	Spearmans' Rho	-0.208019	-0.0959215	-0.144905	0.0509745	-0.190782	0.159543	0.164249	0.0522586	-0.105186	0.215185	0.600976		-0.257948	0.531711	-0.0535963	-0.136855	-0.033368	0.034452
Delta_SVi	Pearson Correlation	0.160817	-0.0157014	0.236421	-0.555407	0.364326	-0.0715045	-0.0881219	0.0241381	0.130622	-0.524861	0.165232	-0.30241	1	-0.753053	0.0849107	0.150166	0.025828	-0.139432
	Spearmans' Rho	0.15367	0.0739055	0.250083	-0.597378	0.352462	-0.238865	-0.217599	0.0599009	0.111552	-0.471464	0.0676354	-0.257948		-0.761104	0.188544	0.298489	-0.12859	-0.213432
Delta_TPRI_0	Pearson Correlation	-0.15502	-0.0731509	-0.261665	0.411966	-0.220661	0.0565452	0.000567675	0.0446518	-0.0723134	0.121502	0.183419	0.537846	-0.753053	1	-0.0312794	-0.00681019	-0.102764	0.0119953
	Spearmans' Rho	-0.141922	-0.144682	-0.254815	0.453758	-0.207865	0.159958	0.118279	0.0551302	-0.0310383	0.112159	0.264099	0.531711	-0.761104		-0.074555	-0.103856	0.101007	0.0429016
Delta_LFabsRRI_0	Pearson Correlation	0.380396	0.0863141	0.294982	-0.259492	-0.139972	-0.911808	-0.769756	-0.0998022	0.122302	-0.0192567	0.00288016	0.0419227	0.0849107	-0.0312794	1	0.780099	0.0587562	0.247207
	Spearmans' Rho	0.35046	-0.00159151	0.171661	-0.124561	-0.0289471	-0.680875	-0.556045	-0.120159	0.107392	-0.118041	0.0133702	-0.0535963	0.188544	-0.074555		0.65292	0.204959	0.277446
Delta_HFabsRRI_0	Pearson Correlation	0.420269	-0.0807279	0.16606	-0.281633	-0.190944	-0.794869	-0.945406	-0.0876154	0.288166	-0.154696	-0.0195117	-0.0251168	0.150166	-0.00681019	0.780099	1	0.042522	0.0827172
	Spearmans' Rho	0.513663	0.0825858	0.208169	-0.279837	-0.0113097	-0.748026	-0.84407	-0.112671	0.57023	-0.272133	-0.0495137	-0.136855	0.298489	-0.103856	0.65292		0.137716	-0.157475
Delta_LFabsSBP_0	Pearson Correlation	0.0700727	0.149769	0.182571	-0.109621	-0.139934	-0.0715095	-0.0648297	-0.877109	-0.0332187	0.00519691	-0.0859141	-0.026455	0.025828	-0.102764	0.0587562	0.042522	1	0.102529
	Spearmans' Rho	0.215858	0.163307	0.191905	0.0121401	-0.18131	-0.243037	-0.249391	-0.642062	0.140914	0.0649869	-0.171957	-0.033368	-0.12859	0.101007	0.204959	0.137716		0.148518
Delta_LFHFabsRRi	Pearson Correlation	0.162545	-0.0517166	0.0542717	-0.114053	0.00987926	-0.217066	-0.194247	-0.102357	0.405821	0.40525	0.0943293	0.030724	-0.139432	0.0119953	0.247207	0.0827172	0.102529	1
	Spearmans' Rho	0.241814	-0.0440588	0.082878	-0.0771076	-0.0334602	-0.196333	-0.176819	-0.046004	0.0185907	0.530904	0.0297005	0.034452	-0.213432	0.0429016	0.277446	-0.157475	0.148518

## Sheet: Corelations Pain Threshold
Correlations
		Pressure pain threshold (Newton, rubber tip was 0.5 cm2), applied to the fingernail of the third finger, average of 4 measurements (two each side), at baseline (week 0)	Pressure pain threshold (Newton, rubber tip was 0.5 cm2), applied to the trapezius muscle, average of 4 measurements (two each side), at baseline (week 0)	Pressure pain threshold (Newton, rubber tip was 0.5 cm2), applied to the supraspinatus muscle, average of 4 measurements (two each side), at baseline (week 0)
Pressure pain threshold (Newton, rubber tip was 0.5 cm2), applied to the fingernail of the third finger, average of 4 measurements (two each side), at baseline (week 0)	Pearson Correlation	1	0.746876	0.732916
	Correlation Coefficient		0.772161	0.760322
Pressure pain threshold (Newton, rubber tip was 0.5 cm2), applied to the trapezius muscle, average of 4 measurements (two each side), at baseline (week 0)	Pearson Correlation	0.746876	1	0.901284
	Correlation Coefficient	0.772161		0.913704
Pressure pain threshold (Newton, rubber tip was 0.5 cm2), applied to the supraspinatus muscle, average of 4 measurements (two each side), at baseline (week 0)	Pearson Correlation	0.732916	0.901284	1
	Correlation Coefficient	0.760322	0.913704

## Sheet: Correlations Cognition
Correlations
		Digit span forward (from WISC-IV test battery) at baseline (week 0). Total score	Digit span backward (from WISC-IV test battery) at baseline (week 0). Total score	Color-Word interference test, condition 1 (name colors, from the D-KEFS test battery), at baseline (week 0). Sec.	Color-Word interference test, condition 2 (read words, from the D-KEFS test battery), at baseline (week 0). Sec.	Color-Word interference test, condition 3 (name dissonant colors, from the D-KEFS test battery), at baseline (week 0). Sec.	Color-Word interference test, condition 4 (switch between reading color words and naming dissonant colors, from the D-KEFS test battery), at baseline (week 0). Sec.	Verbal learning (from the HVLT test battery), at baseline (week 0). Total sum score across three tests	Delayed memory (from the HVLT test battery), at baseline (week 0). Total score
Digit span forward (from WISC-IV test battery) at baseline (week 0). Total score	Pearson Correlation	1	0.594411	-0.301451	-0.315003	-0.326015	-0.222148	0.289282	0.275591
	Spearman's Rho		0.544701	-0.2743	-0.352333	-0.303046	-0.214927	0.297838	0.244467
Digit span backward (from WISC-IV test battery) at baseline (week 0). Total score	Pearson Correlation	0.594411	1	-0.229097	-0.239645	-0.200393	-0.246313	0.279668	0.232823
	Spearman's Rho	0.544701		-0.223854	-0.221474	-0.246849	-0.250606	0.256316	0.212503
Color-Word interference test, condition 1 (name colors, from the D-KEFS test battery), at baseline (week 0). Sec.	Pearson Correlation	-0.301451	-0.229097	1	0.64964	0.786945	0.494935	-0.380282	-0.331085
	Spearman's Rho	-0.2743	-0.223854		0.648135	0.730815	0.494629	-0.330778	-0.245834
Color-Word interference test, condition 2 (read words, from the D-KEFS test battery), at baseline (week 0). Sec.	Pearson Correlation	-0.315003	-0.239645	0.64964	1	0.541523	0.51926	-0.257041	-0.264566
	Spearman's Rho	-0.352333	-0.221474	0.648135		0.610593	0.44522	-0.205717	-0.166146
Color-Word interference test, condition 3 (name dissonant colors, from the D-KEFS test battery), at baseline (week 0). Sec.	Pearson Correlation	-0.326015	-0.200393	0.786945	0.541523	1	0.415086	-0.369703	-0.320879
	Spearman's Rho	-0.303046	-0.246849	0.730815	0.610593		0.589116	-0.389871	-0.271965
Color-Word interference test, condition 4 (switch between reading color words and naming dissonant colors, from the D-KEFS test battery), at baseline (week 0). Sec.	Pearson Correlation	-0.222148	-0.246313	0.494935	0.51926	0.415086	1	-0.249687	-0.174718
	Spearman's Rho	-0.214927	-0.250606	0.494629	0.44522	0.589116		-0.242283	-0.144473
Verbal learning (from the HVLT test battery), at baseline (week 0). Total sum score across three tests	Pearson Correlation	0.289282	0.279668	-0.380282	-0.257041	-0.369703	-0.249687	1	0.73026
	Spearman's Rho	0.297838	0.256316	-0.330778	-0.205717	-0.389871	-0.242283		0.749609
Delayed memory (from the HVLT test battery), at baseline (week 0). Total score	Pearson Correlation	0.275591	0.232823	-0.331085	-0.264566	-0.320879	-0.174718	0.73026	1
	Spearman's Rho	0.244467	0.212503	-0.245834	-0.166146	-0.271965	-0.144473	0.749609

## Sheet: Correlations TOTAL 
Correlations
	Plasma norepinephrine (pmol/L), at baseline (week 0)	Plasma epinephrine (pmol/L), at baseline (week 0)	Plasma cortisol (nmol/L), at baseline (week 0)	Plasma ACTH (pmol/L), at baseline (week 0)	Plasma TSH (mU/L), at baseline (week 0)	Plasma free thyroxine (pmol/L), at baseline (week 0)	Serum insuline-like growth factor 1 (nmol/L), at baseline (week 0)	Urine norepinephriene (pmol/L)/Urine creatinine (mmol/L), at baseline	Urine epinephriene (pmol/L)/Urine creatinine (mmol/L), at baseline	Urine cortisol (nmol/L)/Urine creatinine (mmol/L), at baseline	Plasma C-reactive protein (high-sensitive assay, mg/L), at baseline (week 0)	TCC (Terminal Complement Complex) – CAU/mL. Baseline	INFγ (Interferon gamma) – pg/mL, Baseline	MCP-1 (Monocyte chemotactic protein-1; CCL2) – pg/mL, Baseline	IP-10 (Interferon gamma-induced protein 10; CXCL10) – pg/mL, Baseline	Blood leucocytes (109 cells/L), at baseline (week 0)	Blood lymphocytes (109 cells/L), at baseline (week 0)	Blood eosinophils (109 cells/L), at baseline (week 0)	Heart rate (beats/min), supine, median of 4 minutes epoch (270 to 30 secs before tilt up). At week 0 (baseline).	Systolic blood pressure (mm Hg), supine.	Stroke volume (ml)/BSA, supine	Total peripheral resistance index, supine, calculated TPR/BSA(Du Bois formula = 0,007184 x W^0,425 x H^0,725	RR-variability, HF-power, ms2. Supine	SBP-variability, LF-power, ms2. Supine	Ratio LF/HFabsRRi	Early-value minus Sup-value	Delta_SBP_0	Delta_DBP_0	Delta_SVi	Delta_LFHFabsRRi	Pressure pain threshold (Newton, rubber tip was 0.5 cm2), applied to the trapezius muscle, average of 4 measurements (two each side), at baseline (week 0)	Digit span forward (from WISC-IV test battery) at baseline (week 0). Total score	Digit span backward (from WISC-IV test battery) at baseline (week 0). Total score	Color-Word interference test, condition 2 (read words, from the D-KEFS test battery), at baseline (week 0). Sec.	Color-Word interference test, condition 3 (name dissonant colors, from the D-KEFS test battery), at baseline (week 0). Sec.	Color-Word interference test, condition 4 (switch between reading color words and naming dissonant colors, from the D-KEFS test battery), at baseline (week 0). Sec.	Verbal learning (from the HVLT test battery), at baseline (week 0). Total sum score across three tests
Plasma norepinephrine (pmol/L), at baseline (week 0)	1	0.200313	0.0450568	0.00888569	-0.045135	-0.00672481	-0.00717188	0.0466644	-0.0261411	-0.102319	-0.140441	-0.0355926	0.0191641	-0.00763631	-0.14001	-0.0169519	-0.0489193	0.0180252	0.103226	0.0963422	0.0790453	0.131221	-0.0654604	-0.0449639	0.0302725	0.0962096	0.0749677	0.00808061	-0.117403	0.176269	-0.0357919	0.0487231	0.0262492	0.0313278	0.125316	0.189569	-0.0474054
Plasma epinephrine (pmol/L), at baseline (week 0)	0.200313	1	-0.076391	-0.0579855	0.0339184	-0.172258	-0.211264	0.0616676	0.117542	0.0861797	-0.0529629	-0.0641351	0.135984	0.0565846	0.0785044	-0.00580812	-0.00212874	-0.0722348	-0.0923836	-0.056899	-0.021648	0.135083	0.195713	0.0372128	-0.0999043	-0.108533	0.0906198	-0.0541059	0.178229	0.074388	-0.00177504	0.0121039	0.135633	0.0659006	0.0990296	-0.0565861	0.0124904
Plasma cortisol (nmol/L), at baseline (week 0)	0.0450568	-0.076391	1	0.167002	0.0902935	0.324365	0.0963553	-0.12595	-0.202918	-0.16835	0.191922	0.154678	-0.0786894	-0.225898	0.0884402	0.0747046	0.024764	0.0456012	0.0370395	-0.00303897	0.00981995	-0.0284972	-0.0642671	0.0548374	0.0586279	0.0602164	0.00784811	-0.0476789	-0.0626384	0.011173	-0.0365686	0.0043861	-0.0625247	0.0024503	-0.131052	-0.0736171	0.00132285
Plasma ACTH (pmol/L), at baseline (week 0)	0.00888569	-0.0579855	0.167002	1	-0.0850477	-0.0596857	0.269689	-0.0983433	-0.182226	-0.116296	-0.0412951	0.0502054	0.0278033	-0.0309387	-0.0641995	-0.0208142	0.0128503	0.0502451	0.0684219	0.0908537	-0.0828411	-0.0421258	-0.0593042	-0.0352336	0.302644	0.101667	1.49471e-05	0.0835806	-0.0777681	0.364879	-0.0432797	0.18133	0.142438	0.0736333	0.0202517	-0.015033	0.0826664
Plasma TSH (mU/L), at baseline (week 0)	-0.045135	0.0339184	0.0902935	-0.0850477	1	0.058075	0.0439486	-0.0899404	0.142405	-0.185824	-0.117847	0.0915991	-0.206345	-0.11447	-0.0359937	0.0592487	0.0872442	0.0742843	0.192607	-0.115987	-0.235815	-0.0536818	-0.200492	-0.108405	-0.0709978	0.0515835	0.11009	0.0137504	0.184073	0.0771358	-0.120019	-0.0622215	0.0290618	-0.00606403	-0.0556021	0.00551372	-0.0539036
Plasma free thyroxine (pmol/L), at baseline (week 0)	-0.00672481	-0.172258	0.324365	-0.0596857	0.058075	1	-0.00601818	-0.0851901	0.0825469	-0.0647145	0.131257	0.0988129	-0.159031	-0.203562	-0.0001796	0.17611	0.0875673	-0.139575	0.0892068	0.047507	-0.0170061	0.0126006	-0.218644	0.0907177	0.0258266	0.0451354	-0.0465244	-0.0647145	-0.0468316	0.0446419	-0.00703998	-0.0580296	-0.0853409	-0.0932994	-0.100918	0.028385	-0.0867035
Serum insuline-like growth factor 1 (nmol/L), at baseline (week 0)	-0.00717188	-0.211264	0.0963553	0.269689	0.0439486	-0.00601818	1	0.0366989	-0.03948	-0.0451755	-0.0681595	0.0650727	0.0162271	0.0428339	0.0192023	-0.0439804	0.0612701	0.104254	0.114956	0.177793	-0.269181	-0.0847649	-0.171745	-0.0409399	0.0183022	0.141201	-0.0796336	0.0200277	-0.00646387	0.113037	-0.0337448	-0.023725	-0.0886708	0.0474631	-0.0636531	0.118447	0.0273793
Urine norepinephriene (pmol/L)/Urine creatinine (mmol/L), at baseline	0.0466644	0.0616676	-0.12595	-0.0983433	-0.0899404	-0.0851901	0.0366989	1	0.521443	0.310502	-0.0726898	-0.119802	-0.0413593	0.0190656	0.0302732	-0.0582262	-0.109211	-0.0594108	0.000515714	-0.0238103	-0.0128599	0.0222994	0.0422216	0.0940849	0.0161521	0.0408916	0.109965	0.166493	-0.0745652	-0.099286	-0.10787	-0.125529	-0.104612	0.109095	0.308144	0.0231555	-0.0937915
Urine epinephriene (pmol/L)/Urine creatinine (mmol/L), at baseline	-0.0261411	0.117542	-0.202918	-0.182226	0.142405	0.0825469	-0.03948	0.521443	1	0.38695	-0.109306	0.0522959	-0.134849	-0.0833727	-0.140143	0.088591	0.0344316	0.00424379	0.0626898	-0.0377506	-0.134894	0.026745	-0.0301672	-0.0416601	-0.0724569	0.0812685	0.115944	0.137695	0.0102806	-0.0560535	0.0711545	-0.0621126	-0.113907	-0.000909988	0.0520332	-0.0983576	0.0337277
Urine cortisol (nmol/L)/Urine creatinine (mmol/L), at baseline	-0.102319	0.0861797	-0.16835	-0.116296	-0.185824	-0.0647145	-0.0451755	0.310502	0.38695	1	0.0414176	-0.016895	0.0770036	0.0933719	0.0360733	-0.130669	-0.150823	-0.173135	-0.0404963	-0.00850858	-0.0165587	-0.0637672	0.0700639	-0.0543567	-0.0373852	-0.0288702	0.138727	0.0337523	0.0105692	-0.0905776	0.0935718	0.0375983	-0.0780549	-0.0390197	0.0208201	-0.0240203	0.0718735
Plasma C-reactive protein (high-sensitive assay, mg/L), at baseline (week 0)	-0.140441	-0.0529629	0.191922	-0.0412951	-0.117847	0.131257	-0.0681595	-0.0726898	-0.109306	0.0414176	1	0.208714	0.00656818	-0.00653647	0.45687	0.303558	0.168984	-0.0897735	0.127142	0.128023	0.0339697	-0.0786597	-0.100588	0.0529993	0.257873	-0.147353	-0.191085	-0.256691	0.157882	-0.0581672	0.0420914	-0.077243	0.0182874	-0.00716322	0.00516283	0.0821116	-0.0436376
TCC (Terminal Complement Complex) – CAU/mL. Baseline	-0.0355926	-0.0641351	0.154678	0.0502054	0.0915991	0.0988129	0.0650727	-0.119802	0.0522959	-0.016895	0.208714	1	-0.0154652	-0.0297799	0.0400925	0.0161947	0.0429462	0.134434	0.00338617	0.0118808	-0.0494663	0.0939703	-0.00260493	-0.0507801	0.0218164	-0.0371482	-0.127307	-0.140156	0.160102	-0.0606979	0.0327637	-0.0666228	-0.0649779	0.0354931	-0.10416	-0.0445697	0.021131
INFγ (Interferon gamma) – pg/mL, Baseline	0.0191641	0.135984	-0.0786894	0.0278033	-0.206345	-0.159031	0.0162271	-0.0413593	-0.134849	0.0770036	0.00656818	-0.0154652	1	0.648434	0.268837	0.0227897	0.107381	0.131022	-0.0790978	-0.0678846	0.167638	0.0208259	0.150079	0.077772	-0.169978	0.0336587	-0.00727536	0.0296141	-0.111875	0.0767193	-0.0123278	-0.0998032	-0.0802326	0.00127422	0.042005	0.0659969	-0.0261815
MCP-1 (Monocyte chemotactic protein-1; CCL2) – pg/mL, Baseline	-0.00763631	0.0565846	-0.225898	-0.0309387	-0.11447	-0.203562	0.0428339	0.0190656	-0.0833727	0.0933719	-0.00653647	-0.0297799	0.648434	1	0.231392	0.0248089	0.240394	0.108157	-0.183473	-0.114695	0.187359	0.0278072	0.225651	-0.00828636	-0.174814	0.0357773	0.078069	0.204464	-0.129415	-0.0527333	0.0506813	-0.061128	-0.12125	0.0539488	0.104912	0.147666	-0.116975
IP-10 (Interferon gamma-induced protein 10; CXCL10) – pg/mL, Baseline	-0.14001	0.0785044	0.0884402	-0.0641995	-0.0359937	-0.0001796	0.0192023	0.0302732	-0.140143	0.0360733	0.45687	0.0400925	0.268837	0.231392	1	0.0527282	-0.0233866	-0.133659	0.0863463	0.01643	-0.093549	-0.0546075	-0.0438099	0.068045	0.228376	-0.00989573	-0.153426	-0.216052	0.0926332	0.105815	0.015216	-0.0232247	0.071616	-0.0144887	-0.0548493	-0.105635	-0.0495309
Blood leucocytes (109 cells/L), at baseline (week 0)	-0.0169519	-0.00580812	0.0747046	-0.0208142	0.0592487	0.17611	-0.0439804	-0.0582262	0.088591	-0.130669	0.303558	0.0161947	0.0227897	0.0248089	0.0527282	1	0.575768	0.277983	0.185008	0.133013	-0.0627445	-0.0212037	-0.0191557	-0.0496069	0.0741697	-0.0882685	-0.035425	-0.0519684	0.0166903	0.0134768	-0.0427873	-0.125615	0.00950726	-0.0470317	-0.022678	0.114426	-0.0351738
Blood lymphocytes (109 cells/L), at baseline (week 0)	-0.0489193	-0.00212874	0.024764	0.0128503	0.0872442	0.0875673	0.0612701	-0.109211	0.0344316	-0.150823	0.168984	0.0429462	0.107381	0.240394	-0.0233866	0.575768	1	0.243419	-0.000551489	-0.0626853	0.0245633	0.0774236	0.0954564	-0.0629957	-0.0333494	-0.0701543	-0.0702689	0.00909576	-0.0229039	-0.0113128	-0.0467981	-0.156855	-0.0791633	0.143114	0.114873	0.212693	-0.129944
Blood eosinophils (109 cells/L), at baseline (week 0)	0.0180252	-0.0722348	0.0456012	0.0502451	0.0742843	-0.139575	0.104254	-0.0594108	0.00424379	-0.173135	-0.0897735	0.134434	0.131022	0.108157	-0.133659	0.277983	0.243419	1	-0.0376757	-0.0577211	0.14837	-0.00166167	0.0974907	-0.0161392	-0.179441	0.0523305	-0.014275	0.0980978	-0.154754	-0.0141476	-0.0927835	-0.00996948	-0.0352715	-0.0287387	0.00292901	0.0571491	0.0384635
Heart rate (beats/min), supine, median of 4 minutes epoch (270 to 30 secs before tilt up). At week 0 (baseline).	0.103226	-0.0923836	0.0370395	0.0684219	0.192607	0.0892068	0.114956	0.000515714	0.0626898	-0.0404963	0.127142	0.00338617	-0.0790978	-0.183473	0.0863463	0.185008	-0.000551489	-0.0376757	1	0.155059	-0.520654	0.0535883	-0.545714	-0.114685	0.338714	0.111575	-0.177251	-0.184157	0.160817	0.162545	-0.156224	-0.0815147	-0.0074133	0.099393	0.0615904	0.226918	-0.208865
Systolic blood pressure (mm Hg), supine.	0.0963422	-0.056899	-0.00303897	0.0908537	-0.115987	0.047507	0.177793	-0.0238103	-0.0377506	-0.00850858	0.128023	0.0118808	-0.0678846	-0.114695	0.01643	0.133013	-0.0626853	-0.0577211	0.155059	1	-0.177407	0.0602354	0.0221278	-0.131215	0.0357237	-0.0127439	-0.253978	-0.11531	0.0824413	0.0229515	0.203043	0.0686216	0.0056669	-0.217865	-0.251649	-0.0790562	-0.0162586
Stroke volume (ml)/BSA, supine	0.0790453	-0.021648	0.00981995	-0.0828411	-0.235815	-0.0170061	-0.269181	-0.0128599	-0.134894	-0.0165587	0.0339697	-0.0494663	0.167638	0.187359	-0.093549	-0.0627445	0.0245633	0.14837	-0.520654	-0.177407	1	-0.24273	0.358967	0.11163	-0.282633	-0.0503964	-0.0159955	0.0659869	-0.555407	-0.114053	0.0864017	0.0249263	0.121212	-0.109145	-0.0329153	-0.0316315	0.14255
Total peripheral resistance index, supine, calculated TPR/BSA(Du Bois formula = 0,007184 x W^0,425 x H^0,725	0.131221	0.135083	-0.0284972	-0.0421258	-0.0536818	0.0126006	-0.0847649	0.0222994	0.026745	-0.0637672	-0.0786597	0.0939703	0.0208259	0.0278072	-0.0546075	-0.0212037	0.0774236	-0.00166167	0.0535883	0.0602354	-0.24273	1	0.161256	0.157491	0.0626179	-0.1148	0.00157099	-0.201182	0.364326	0.00987926	-0.100464	-0.283604	-0.320541	0.150271	0.217875	0.0603668	-0.181912
RR-variability, HF-power, ms2. Supine	-0.0654604	0.195713	-0.0642671	-0.0593042	-0.200492	-0.218644	-0.171745	0.0422216	-0.0301672	0.0700639	-0.100588	-0.00260493	0.150079	0.225651	-0.0438099	-0.0191557	0.0954564	0.0974907	-0.545714	0.0221278	0.358967	0.161256	1	0.124085	-0.357052	-0.0102228	0.0835185	-0.0177438	-0.0881219	-0.194247	0.150775	0.0589547	0.0298449	-0.145581	-0.0167676	-0.199672	0.105449
SBP-variability, LF-power, ms2. Supine	-0.0449639	0.0372128	0.0548374	-0.0352336	-0.108405	0.0907177	-0.0409399	0.0940849	-0.0416601	-0.0543567	0.0529993	-0.0507801	0.077772	-0.00828636	0.068045	-0.0496069	-0.0629957	-0.0161392	-0.114685	-0.131215	0.11163	0.157491	0.124085	1	0.0215193	-0.0514205	0.092167	-0.0283712	0.0241381	-0.102357	-0.0538881	-0.160536	-0.160778	0.0264917	0.176629	0.0250743	-0.16062
Ratio LF/HFabsRRi	0.0302725	-0.0999043	0.0586279	0.302644	-0.0709978	0.0258266	0.0183022	0.0161521	-0.0724569	-0.0373852	0.257873	0.0218164	-0.169978	-0.174814	0.228376	0.0741697	-0.0333494	-0.179441	0.338714	0.0357237	-0.282633	0.0626179	-0.357052	0.0215193	1	0.0277846	-0.0447284	-0.112881	0.130622	0.405821	-0.0725735	0.0949249	0.0846814	0.199395	0.191324	0.0965158	-0.11871
Early-value minus Sup-value	0.0962096	-0.108533	0.0602164	0.101667	0.0515835	0.0451354	0.141201	0.0408916	0.0812685	-0.0288702	-0.147353	-0.0371482	0.0336587	0.0357773	-0.00989573	-0.0882685	-0.0701543	0.0523305	0.111575	-0.0127439	-0.0503964	-0.1148	-0.0102228	-0.0514205	0.0277846	1	-0.00277777	0.284624	-0.524861	0.40525	0.00618798	-0.0790232	-0.0397096	0.0967307	0.00650398	-0.177085	-0.058806
Delta_SBP_0	0.0749677	0.0906198	0.00784811	1.49471e-05	0.11009	-0.0465244	-0.0796336	0.109965	0.115944	0.138727	-0.191085	-0.127307	-0.00727536	0.078069	-0.153426	-0.035425	-0.0702689	-0.014275	-0.177251	-0.253978	-0.0159955	0.00157099	0.0835185	0.092167	-0.0447284	-0.00277777	1	0.622788	0.0338177	-0.0213755	-0.0186982	-0.0766717	-0.0844073	0.0484815	0.191809	0.0173581	0.0181329
Delta_DBP_0	0.00808061	-0.0541059	-0.0476789	0.0835806	0.0137504	-0.0647145	0.0200277	0.166493	0.137695	0.0337523	-0.256691	-0.140156	0.0296141	0.204464	-0.216052	-0.0519684	0.00909576	0.0980978	-0.184157	-0.11531	0.0659869	-0.201182	-0.0177438	-0.0283712	-0.112881	0.284624	0.622788	1	-0.30241	0.030724	0.0332452	-0.0639285	-0.00831259	0.0392176	0.182578	-0.0948074	-0.0401644
Delta_SVi	-0.117403	0.178229	-0.0626384	-0.0777681	0.184073	-0.0468316	-0.00646387	-0.0745652	0.0102806	0.0105692	0.157882	0.160102	-0.111875	-0.129415	0.0926332	0.0166903	-0.0229039	-0.154754	0.160817	0.0824413	-0.555407	0.364326	-0.0881219	0.0241381	0.130622	-0.524861	0.0338177	-0.30241	1	-0.139432	-0.0266282	0.0554963	-0.0826256	-0.0158447	0.0141027	0.00410964	0.0210846
Delta_LFHFabsRRi	0.176269	0.074388	0.011173	0.364879	0.0771358	0.0446419	0.113037	-0.099286	-0.0560535	-0.0905776	-0.0581672	-0.0606979	0.0767193	-0.0527333	0.105815	0.0134768	-0.0113128	-0.0141476	0.162545	0.0229515	-0.114053	0.00987926	-0.194247	-0.102357	0.405821	0.40525	-0.0213755	0.030724	-0.139432	1	-0.0423126	0.139974	0.092933	0.090951	0.0815741	-0.039825	0.0264642
Pressure pain threshold (Newton, rubber tip was 0.5 cm2), applied to the trapezius muscle, average of 4 measurements (two each side), at baseline (week 0)	-0.0357919	-0.00177504	-0.0365686	-0.0432797	-0.120019	-0.00703998	-0.0337448	-0.10787	0.0711545	0.0935718	0.0420914	0.0327637	-0.0123278	0.0506813	0.015216	-0.0427873	-0.0467981	-0.0927835	-0.156224	0.203043	0.0864017	-0.100464	0.150775	-0.0538881	-0.0725735	0.00618798	-0.0186982	0.0332452	-0.0266282	-0.0423126	1	0.0917643	0.0946089	-0.148207	-0.209658	-0.117581	0.146513
Digit span forward (from WISC-IV test battery) at baseline (week 0). Total score	0.0487231	0.0121039	0.0043861	0.18133	-0.0622215	-0.0580296	-0.023725	-0.125529	-0.0621126	0.0375983	-0.077243	-0.0666228	-0.0998032	-0.061128	-0.0232247	-0.125615	-0.156855	-0.00996948	-0.0815147	0.0686216	0.0249263	-0.283604	0.0589547	-0.160536	0.0949249	-0.0790232	-0.0766717	-0.0639285	0.0554963	0.139974	0.0917643	1	0.594411	-0.315003	-0.326015	-0.222148	0.289282
Digit span backward (from WISC-IV test battery) at baseline (week 0). Total score	0.0262492	0.135633	-0.0625247	0.142438	0.0290618	-0.0853409	-0.0886708	-0.104612	-0.113907	-0.0780549	0.0182874	-0.0649779	-0.0802326	-0.12125	0.071616	0.00950726	-0.0791633	-0.0352715	-0.0074133	0.0056669	0.121212	-0.320541	0.0298449	-0.160778	0.0846814	-0.0397096	-0.0844073	-0.00831259	-0.0826256	0.092933	0.0946089	0.594411	1	-0.239645	-0.200393	-0.246313	0.279668
Color-Word interference test, condition 2 (read words, from the D-KEFS test battery), at baseline (week 0). Sec.	0.0313278	0.0659006	0.0024503	0.0736333	-0.00606403	-0.0932994	0.0474631	0.109095	-0.000909988	-0.0390197	-0.00716322	0.0354931	0.00127422	0.0539488	-0.0144887	-0.0470317	0.143114	-0.0287387	0.099393	-0.217865	-0.109145	0.150271	-0.145581	0.0264917	0.199395	0.0967307	0.0484815	0.0392176	-0.0158447	0.090951	-0.148207	-0.315003	-0.239645	1	0.541523	0.51926	-0.257041
Color-Word interference test, condition 3 (name dissonant colors, from the D-KEFS test battery), at baseline (week 0). Sec.	0.125316	0.0990296	-0.131052	0.0202517	-0.0556021	-0.100918	-0.0636531	0.308144	0.0520332	0.0208201	0.00516283	-0.10416	0.042005	0.104912	-0.0548493	-0.022678	0.114873	0.00292901	0.0615904	-0.251649	-0.0329153	0.217875	-0.0167676	0.176629	0.191324	0.00650398	0.191809	0.182578	0.0141027	0.0815741	-0.209658	-0.326015	-0.200393	0.541523	1	0.415086	-0.369703
Color-Word interference test, condition 4 (switch between reading color words and naming dissonant colors, from the D-KEFS test battery), at baseline (week 0). Sec.	0.189569	-0.0565861	-0.0736171	-0.015033	0.00551372	0.028385	0.118447	0.0231555	-0.0983576	-0.0240203	0.0821116	-0.0445697	0.0659969	0.147666	-0.105635	0.114426	0.212693	0.0571491	0.226918	-0.0790562	-0.0316315	0.0603668	-0.199672	0.0250743	0.0965158	-0.177085	0.0173581	-0.0948074	0.00410964	-0.039825	-0.117581	-0.222148	-0.246313	0.51926	0.415086	1	-0.249687
Verbal learning (from the HVLT test battery), at baseline (week 0). Total sum score across three tests	-0.0474054	0.0124904	0.00132285	0.0826664	-0.0539036	-0.0867035	0.0273793	-0.0937915	0.0337277	0.0718735	-0.0436376	0.021131	-0.0261815	-0.116975	-0.0495309	-0.0351738	-0.129944	0.0384635	-0.208865	-0.0162586	0.14255	-0.181912	0.105449	-0.16062	-0.11871	-0.058806	0.0181329	-0.0401644	0.0210846	0.0264642	0.146513	0.289282	0.279668	-0.257041	-0.369703	-0.249687	1
